# Supplementary material for: Intestinal dysbiosis as an intraoperative predictor of septic complications: evidence from human surgical cohorts and preclinical models of peritoneal sepsis
Source: Sci Rep. 2023 Dec 21;13:22921. doi: 10.1038/s41598-023-49034-z (PMC10739899; doi:10.1038/s41598-023-49034-z)
Supplement: Supplementary file 2 — Supplementary Information 2. [file 41598_2023_49034_MOESM2_ESM.xlsx]

## Sheet: S1_all_enriched_pathways
STable1: All enriched pathways inferred from cecal content samples using PICRUSt2
ID	Description	GeneRatio	BgRatio	pvalue	p.adjust	qvalue	geneID	Count
ko02020	Two-component system	165/1238	499/13532	9.8047e-53	2.31391e-50	1.70292e-50	K03406/K01991/K01915/K01791/K07720/K01051/K07783/K04771/K01077/K01425/K12340/K00425/K00426/K08641/K07713/K00626/K11690/K02406/K03413/K06281/K06282/K07699/K07793/K00374/K03092/K00370/K00371/K00373/K08348/K16692/K02650/K01548/K02472/K07667/K07712/K07260/K07657/K00990/K07714/K07709/K07792/K01644/K01643/K01646/K01910/K00245/K00246/K07803/K10914/K00247/K02106/K02402/K02403/K03532/K03533/K03776/K05874/…	165
ko02026	Biofilm formation - Escherichia coli	36/1238	61/13532	2.3237e-22	2.74197e-20	2.01795e-20	K01991/K00975/K02777/K04761/K06204/K03567/K03087/K11931/K10914/K00694/K02402/K02403/K02425/K03566/K04333/K04334/K04335/K04336/K05851/K07638/K07648/K07659/K07676/K07677/K07678/K07687/K07689/K07773/K07781/K07782/K11531/K11935/K11936/K12687/K14051/K18968	36
ko02060	Phosphotransferase system (PTS)	35/1238	72/13532	4.30182e-18	3.38409e-16	2.49052e-16	K02761/K02760/K02750/K02759/K02821/K02793/K02777/K02779/K02822/K03475/K02783/K02804/K02806/K02744/K02746/K02747/K02784/K02745/K02753/K02791/K08484/K08485/K10984/K10985/K10986/K11183/K11192/K11200/K02786/K02788/K02769/K19508/K19509/K17465/K19507	35
ko01503	Cationic antimicrobial peptide (CAMP) resistance	30/1238	54/13532	8.02203e-18	4.733e-16	3.48325e-16	K03585/K04771/K12340/K00677/K18138/K07264/K03767/K03760/K03673/K06079/K07637/K07640/K07643/K07660/K07662/K07771/K07806/K12962/K12963/K12973/K12975/K13014/K13632/K19226/K19227/K19228/K19229/K19230/K19236/K19238	30
ko00540	Lipopolysaccharide biosynthesis	32/1238	62/13532	1.19618e-17	5.64599e-16	4.15516e-16	K00677/K03270/K00748/K00912/K01627/K02517/K02527/K03269/K02843/K02535/K03274/K03272/K02844/K02849/K07264/K19353/K03760/K02560/K02841/K02847/K02848/K02850/K03275/K03276/K12973/K12974/K12975/K12983/K12985/K19354/K07031/K15669	32
ko01240	Biosynthesis of cofactors	85/1238	375/13532	1.42863e-15	5.61929e-14	4.13552e-14	K04487/K00868/K01955/K02495/K01077/K00609/K01465/K01491/K01956/K00954/K00762/K11754/K00940/K03800/K00208/K00950/K01919/K01935/K00652/K00647/K00941/K00946/K09789/K03525/K01665/K02619/K03474/K01719/K03801/K03644/K11752/K03473/K03182/K01664/K02169/K01599/K02551/K00275/K03146/K02304/K00568/K01920/K02858/K08281/K08310/K00230/K01497/K02170/K02549/K02552/K03181/K03184/K03185/K03472/K03809/K03831/K04032/…	85
ko01200	Carbon metabolism	79/1238	365/13532	2.07085e-13	6.98173e-12	5.13821e-12	K00850/K00615/K01624/K00058/K00123/K01803/K01783/K01491/K00134/K00626/K00024/K01960/K01676/K03781/K01808/K01715/K02446/K01070/K01638/K00074/K00029/K00240/K00241/K00018/K01079/K00281/K11645/K01647/K01902/K01903/K01679/K00248/K00124/K00127/K00242/K01677/K01678/K00851/K01782/K00245/K00246/K00163/K00247/K00855/K01637/K01690/K01825/K08318/K16370/K02203/K14534/K00282/K00283/K00261/K08094/K08093/K00034/…	79
ko03070	Bacterial secretion system	30/1238	74/13532	4.396e-13	1.29682e-11	9.54395e-12	K12340/K02460/K02459/K02461/K11904/K03118/K03117/K02454/K02453/K02455/K02456/K02452/K03222/K03224/K03225/K03226/K03227/K03228/K03229/K03230/K02457/K02458/K02462/K02464/K03071/K03221/K03425/K11891/K11906/K13301	30
ko00910	Nitrogen metabolism	28/1238	68/13532	1.67874e-12	4.40203e-11	3.23968e-11	K01915/K00374/K02575/K00370/K00371/K00265/K03385/K00284/K02567/K15876/K01725/K02568/K00372/K01501/K00261/K00459/K02588/K00260/K00367/K15576/K15577/K15578/K15579/K02586/K02591/K00376/K04561/K01674	28
ko00360	Phenylalanine metabolism	29/1238	74/13532	2.99702e-12	7.07297e-11	5.20535e-11	K00074/K11358/K00813/K00832/K00146/K00276/K01692/K02554/K02609/K02610/K02611/K02612/K02615/K02618/K03825/K04073/K05708/K05709/K05710/K05711/K05712/K05713/K05714/K13574/K00824/K01426/K00274/K00457/K00500	29
ko00650	Butanoate metabolism	36/1238	113/13532	9.81327e-12	2.10539e-10	1.54946e-10	K00100/K01580/K00626/K00823/K01715/K00074/K00240/K00241/K00248/K00242/K01782/K00245/K00246/K00247/K01692/K01825/K04073/K07246/K07250/K08318/K08324/K11258/K19709/K14534/K01615/K01039/K01040/K01028/K18009/K01640/K07516/K01029/K00209/K00023/K17865/K03821	36
ko01230	Biosynthesis of amino acids	56/1238	238/13532	2.3331e-11	4.58843e-10	3.37686e-10	K01915/K00850/K00615/K01624/K00058/K01714/K01953/K01803/K01783/K00134/K01586/K01960/K01439/K01808/K00611/K01089/K01079/K11645/K01647/K10206/K04517/K00620/K01609/K00766/K02502/K06209/K00265/K09758/K12524/K01693/K00549/K11358/K13497/K00813/K01739/K14260/K00832/K11258/K12525/K13498/K14187/K14682/K16370/K02203/K01697/K08094/K08093/K00500/K01713/K06208/K01623/K01758/K00918/K16306/K14267/K13853	56
ko00630	Glyoxylate and dicarboxylate metabolism	33/1238	101/13532	3.32484e-11	6.03587e-10	4.4421e-10	K01915/K00123/K01091/K00626/K00024/K00048/K03781/K01638/K00104/K00018/K00281/K01647/K01433/K00284/K00124/K11473/K00127/K03779/K03780/K00090/K01608/K01637/K07246/K11472/K00282/K00283/K07130/K01965/K00015/K00023/K18123/K17865/K11529	33
ko00051	Fructose and mannose metabolism	34/1238	112/13532	1.61732e-10	2.72634e-09	2.00645e-09	K00850/K01624/K01803/K02793/K01818/K01808/K01840/K02446/K02783/K19270/K01628/K11645/K00879/K01629/K01813/K19355/K00881/K00068/K07026/K12660/K12661/K16370/K17195/K15856/K02769/K18333/K01820/K00045/K07046/K01623/K16306/K18334/K00966/K15916	34
ko00640	Propanoate metabolism	31/1238	96/13532	1.83329e-10	2.88438e-09	2.12276e-09	K00823/K00048/K01734/K08325/K01902/K01903/K00248/K01026/K01782/K00932/K01659/K01692/K01720/K01825/K01908/K03417/K07250/K09788/K11264/K18471/K19745/K00232/K01965/K13921/K00140/K13919/K13920/K01699/K00166/K00167/K09699	31
ko02030	Bacterial chemotaxis	15/1238	26/13532	7.11154e-10	1.04895e-08	7.71977e-09	K03406/K10439/K03413/K10540/K03414/K03776/K05874/K05875/K05876/K05877/K10108/K12368/K03411/K03410/K13924	15
ko00520	Amino sugar and nucleotide sugar metabolism	40/1238	156/13532	1.16973e-09	1.62386e-08	1.19508e-08	K01791/K00975/K07106/K01183/K02793/K02777/K02779/K01840/K01639/K02804/K02472/K08678/K17716/K05304/K15855/K15921/K00884/K00885/K02791/K07806/K11192/K13014/K13381/K00978/K01709/K00983/K08679/K00972/K15856/K15898/K12452/K18675/K13010/K00886/K13019/K13018/K13016/K00992/K00966/K15916	40
ko00330	Arginine and proline metabolism	31/1238	107/13532	3.67323e-09	4.81601e-08	3.54434e-08	K01581/K01585/K01259/K11358/K13821/K00813/K00137/K00673/K00840/K01484/K01584/K05526/K06447/K09251/K09470/K09471/K09472/K09473/K00128/K00824/K01426/K00294/K10536/K00274/K09123/K00819/K01473/K01474/K10793/K01777/K18123	31
ko00500	Starch and sucrose metabolism	30/1238	106/13532	1.19441e-08	1.48358e-07	1.09184e-07	K01187/K01223/K02761/K02760/K00975/K02750/K02759/K00700/K02777/K01232/K00705/K01176/K01194/K01222/K02438/K05988/K00694/K00697/K01087/K02791/K05341/K00978/K05350/K00692/K00702/K16055/K05342/K01178/K01212/K15916	30
ko00052	Galactose metabolism	24/1238	78/13532	5.91472e-08	6.97936e-07	5.13646e-07	K01187/K00850/K08302/K02082/K16371/K17716/K02744/K02746/K02747/K01819/K02745/K00094/K00883/K01631/K02079/K10984/K10985/K10986/K12111/K12112/K16370/K01220/K02786/K02788	24
ko00920	Sulfur metabolism	29/1238	109/13532	9.30852e-08	1.0461e-06	7.69878e-07	K07307/K01011/K02048/K01082/K00956/K00957/K00385/K16950/K00860/K07306/K15553/K01739/K00299/K00381/K02046/K02047/K02439/K03119/K04091/K07308/K08353/K08354/K10831/K15551/K17218/K00184/K00185/K00392/K10764	29
ko00030	Pentose phosphate pathway	24/1238	85/13532	3.57391e-07	3.83383e-06	2.82151e-06	K00850/K00615/K01624/K01783/K01808/K02446/K11645/K00851/K00090/K00117/K01690/K05774/K16370/K08094/K08093/K00034/K01053/K01623/K00918/K03738/K16306/K17465/K11529/K15916	24
ko00240	Pyrimidine metabolism	28/1238	110/13532	4.19409e-07	4.3035e-06	3.16716e-06	K01955/K00527/K00945/K00609/K01465/K01956/K00762/K00940/K07023/K01119/K17722/K04765/K00758/K06952/K08320/K08723/K09018/K09019/K09020/K09021/K09023/K09024/K09913/K10213/K11751/K16066/K06016/K03465	28
ko00620	Pyruvate metabolism	31/1238	132/13532	7.0319e-07	6.91471e-06	5.08888e-06	K00001/K00626/K00024/K01960/K01676/K01638/K00029/K01679/K01069/K01026/K01571/K01677/K01678/K18930/K01573/K00245/K00246/K00090/K00156/K00163/K00247/K03777/K04020/K04021/K04022/K04073/K05523/K12957/K00128/K02594/K01596	31
ko00010	Glycolysis / Gluconeogenesis	26/1238	106/13532	2.29601e-06	2.16743e-05	1.59512e-05	K01223/K00850/K01624/K01803/K00001/K00134/K02777/K02779/K02446/K01222/K11645/K00163/K01085/K01792/K02753/K02791/K04022/K12957/K16370/K00128/K01596/K00886/K01623/K00918/K16306/K15916	26
ko00250	Alanine, aspartate and glutamate metabolism	20/1238	70/13532	2.72322e-06	2.47184e-05	1.81915e-05	K01915/K01955/K01953/K01580/K00609/K01956/K01425/K00823/K00265/K09758/K11358/K13821/K00813/K14260/K07250/K08324/K13051/K00261/K00294/K00260	20
ko00280	Valine, leucine and isoleucine degradation	19/1238	69/13532	8.72242e-06	7.62404e-05	5.61091e-05	K00626/K00632/K00248/K01782/K01692/K01825/K07250/K00128/K01028/K01640/K01029/K13766/K01965/K00249/K00140/K00186/K00166/K00167/K09699	19
ko00071	Fatty acid degradation	17/1238	59/13532	1.33366e-05	0.000112408	8.27269e-05	K00001/K00626/K00632/K00248/K01782/K01692/K01825/K05939/K06445/K00128/K07516/K00252/K00232/K00249/K00496/K13238/K13767	17
ko02040	Flagellar assembly	16/1238	55/13532	2.08616e-05	0.000169771	0.000124943	K03086/K02406/K02424/K03092/K02392/K02422/K02393/K02394/K02386/K02391/K02399/K02402/K02403/K02423/K02425/K03516	16
ko00410	beta-Alanine metabolism	14/1238	45/13532	2.95663e-05	0.000232588	0.000171173	K01580/K00823/K17722/K00248/K01782/K00137/K00276/K01692/K01825/K07250/K00128/K00232/K00140/K15372	14
ko00230	Purine metabolism	39/1238	217/13532	3.0753e-05	0.00023412	0.0001723	K00527/K07816/K00940/K07023/K01119/K08289/K00956/K00957/K01241/K00860/K00769/K01492/K04765/K00073/K00892/K01139/K01466/K01483/K01525/K03651/K05851/K06952/K07127/K08312/K09913/K11177/K11178/K11751/K13480/K13483/K14977/K05873/K01428/K01429/K01430/K10353/K16841/K18151/K06928	39
ko00710	Carbon fixation in photosynthetic organisms	12/1238	36/13532	5.09661e-05	0.000375875	0.000276625	K00615/K01624/K01803/K01783/K00134/K00024/K01808/K02446/K00029/K11645/K00855/K01623	12
ko00190	Oxidative phosphorylation	39/1238	223/13532	5.75691e-05	0.000411707	0.000302995	K00425/K00426/K00937/K00240/K00241/K00337/K00330/K00331/K00338/K00339/K00340/K00341/K00342/K00343/K13378/K02122/K02119/K00242/K00245/K00246/K00247/K02297/K02298/K02299/K02300/K02276/K02259/K00406/K02274/K02275/K15862/K03955/K00411/K00412/K00413/K02826/K02827/K02828/K02829	39
ko00020	Citrate cycle (TCA cycle)	17/1238	66/13532	6.53155e-05	0.000453366	0.000333655	K00024/K01960/K01676/K00240/K00241/K01647/K01902/K01903/K01679/K00242/K01677/K01678/K00245/K00246/K00163/K00247/K01596	17
ko05111	Biofilm formation - Vibrio cholerae	23/1238	106/13532	7.08386e-05	0.000477655	0.00035153	K01791/K02777/K02779/K02460/K03092/K02459/K02461/K02472/K02454/K02453/K02455/K02456/K02452/K03087/K10914/K02457/K02458/K02462/K03557/K05851/K07678/K07689/K10939	23
ko01212	Fatty acid metabolism	19/1238	84/13532	0.000165555	0.0010853	0.00079873	K00648/K00208/K00626/K00647/K00632/K02371/K00248/K01782/K01692/K01716/K01825/K06445/K07516/K03921/K00232/K00249/K13767/K00209/K10780	19
ko00564	Glycerophospholipid metabolism	23/1238	115/13532	0.000257861	0.00164473	0.00121044	K01126/K06131/K00111/K00655/K00901/K01095/K01048/K00112/K00113/K03735/K03736/K04019/K00631/K00998/K01096/K01521/K05939/K06132/K18697/K00980/K16619/K01114/K07094	23
ko00450	Selenocompound metabolism	10/1238	33/13532	0.000515688	0.00320269	0.00235702	K00956/K00957/K00549/K01739/K07309/K07310/K12528/K12529/K01761/K01758	10
ko00400	Phenylalanine, tyrosine and tryptophan biosynthesis	16/1238	72/13532	0.000652786	0.00395019	0.00290715	K04517/K01609/K00766/K06209/K11358/K13497/K00813/K00832/K05887/K13498/K14187/K00500/K01713/K06208/K16306/K13853	16
ko00130	Ubiquinone and other terpenoid-quinone biosynthesis	14/1238	59/13532	0.000699124	0.00412483	0.00303567	K03182/K02551/K00568/K02549/K02552/K03181/K03184/K03185/K03809/K08680/K18800/K19222/K11783/K00457	14
ko00720	Carbon fixation pathways in prokaryotes	22/1238	116/13532	0.000746038	0.00429427	0.00316037	K01491/K00626/K00024/K01960/K01676/K00240/K00241/K01902/K01903/K01679/K00242/K01677/K01678/K00245/K00246/K00247/K14534/K00198/K14138/K00194/K00197/K15023	22
ko00260	Glycine, serine and threonine metabolism	21/1238	109/13532	0.000787534	0.00434715	0.00319929	K00058/K00018/K01079/K00281/K12524/K00090/K00108/K00130/K00276/K00998/K01753/K12525/K16066/K02203/K00282/K00283/K01697/K00274/K13745/K01758/K11529	21
ko01250	Biosynthesis of nucleotide sugars	34/1238	211/13532	0.000792066	0.00434715	0.00319929	K01791/K00975/K03270/K01840/K01627/K02472/K08678/K17716/K19068/K03274/K03272/K05304/K00884/K07806/K16704/K00978/K01709/K00983/K08679/K00972/K15856/K15898/K12452/K07031/K15669/K13010/K00886/K13019/K13018/K00469/K13016/K00992/K00966/K15916	34
ko00220	Arginine biosynthesis	14/1238	60/13532	0.000836425	0.00448628	0.00330168	K01915/K01425/K00611/K00620/K11358/K00813/K14260/K14682/K01428/K01429/K01430/K01478/K00261/K00260	14
ko00780	Biotin metabolism	8/1238	24/13532	0.000928549	0.00486973	0.00358387	K00208/K01935/K00652/K00647/K09789/K02169/K02170/K08351	8
ko01232	Nucleotide metabolism	22/1238	119/13532	0.0010632	0.00545469	0.00401438	K00527/K00945/K00940/K07023/K01241/K00769/K04765/K00758/K00892/K06952/K08320/K08723/K09913/K10213/K11177/K11178/K11751/K13480/K13483/K10353/K03465/K06928	22
ko00643	Styrene degradation	8/1238	25/13532	0.00125717	0.00631259	0.00464575	K01026/K00146/K01501/K01039/K01040/K01426/K00451/K01555	8
ko00790	Folate biosynthesis	17/1238	84/13532	0.00137294	0.00675031	0.00496789	K01077/K11754/K00950/K01665/K02619/K01664/K08310/K01497/K03831/K06879/K07589/K13938/K18824/K13950/K01113/K01724/K00500	17
ko00270	Cysteine and methionine metabolism	22/1238	123/13532	0.00166161	0.00800288	0.00588972	K00058/K00558/K01740/K00024/K01919/K01011/K09758/K08963/K12524/K00549/K11358/K01920/K00813/K01739/K00832/K12525/K00899/K01697/K01761/K01505/K10764/K01758	22
ko00281	Geraniol degradation	6/1238	16/13532	0.00207394	0.00967505	0.00712035	K00632/K01782/K01692/K01825/K12957/K01640	6
ko02024	Quorum sensing	41/1238	283/13532	0.0020908	0.00967505	0.00712035	K02033/K01580/K02034/K02032/K02031/K07699/K01998/K18139/K01997/K01996/K01995/K11752/K07667/K08321/K10914/K01497/K02402/K02403/K03071/K07645/K07666/K07711/K07715/K07781/K07782/K09823/K10555/K10556/K10557/K10558/K11216/K11530/K11531/K14051/K16619/K12292/K01114/K15654/K11031/K02250/K07692	41
ko00380	Tryptophan metabolism	16/1238	80/13532	0.00213335	0.00968213	0.00712556	K00626/K03781/K01667/K01782/K01692/K01825/K00128/K01501/K01426/K07130/K00274/K00453/K00252/K00452/K00486/K01556	16
ko00550	Peptidoglycan biosynthesis	12/1238	53/13532	0.00253096	0.0112699	0.0082941	K07258/K08384/K03587/K07260/K07259/K03814/K05367/K05365/K05364/K11694/K11695/K12553	12
ko00040	Pentose and glucuronate interconversions	17/1238	89/13532	0.00263618	0.0115211	0.00847893	K01051/K01783/K01818/K00854/K01628/K03077/K00879/K03079/K01629/K00065/K00853/K00880/K03078/K05352/K16849/K01820/K01730	17
ko00680	Methane metabolism	30/1238	195/13532	0.00322147	0.013823	0.0101731	K00850/K01624/K00058/K00123/K00024/K02446/K01070/K00018/K01079/K11645/K00124/K00127/K03532/K03533/K07811/K07812/K07821/K16370/K02203/K08094/K08093/K00198/K01623/K14083/K00918/K00194/K00197/K16306/K14080/K11529	30
ko00053	Ascorbate and aldarate metabolism	13/1238	62/13532	0.00350869	0.0147866	0.0108822	K02821/K02822/K03475/K03077/K03079/K03476/K00880/K01708/K03078/K00128/K08679/K01053/K00469	13
ko04122	Sulfur relay system	8/1238	29/13532	0.00358846	0.0148575	0.0109344	K04487/K01011/K11179/K03831/K04085/K07235/K07236/K07237	8
ko00730	Thiamine metabolism	9/1238	36/13532	0.00423351	0.017226	0.0126775	K04487/K01077/K01662/K00941/K00946/K03146/K07251/K06928/K03153	9
ko00541	O-Antigen nucleotide sugar biosynthesis	17/1238	97/13532	0.00656867	0.0262747	0.0193369	K01791/K01840/K02472/K17716/K19068/K16704/K00978/K01709/K00983/K08679/K15856/K15898/K12452/K13010/K13019/K13018/K13016	17
ko00350	Tyrosine metabolism	15/1238	84/13532	0.00867882	0.0341367	0.0251229	K00001/K11358/K00813/K00832/K00146/K00276/K13574/K02510/K02509/K00274/K00451/K00457/K01555/K00483/K00450	15
ko00930	Caprolactam degradation	6/1238	22/13532	0.0120068	0.0464526	0.0341868	K01782/K01692/K01825/K01053/K14519/K00496	6

## Sheet: S2_Biofilm_formation_E.coli
STable2: Biofilm formation - Escherichia coli (ko02026)
Entry	Name	log2folg change
ko:K00975	glgC; glucose-1-phosphate adenylyltransferase [EC:2.7.7.27]	-0.720867
ko:K04761	oxyR; LysR family transcriptional regulator, hydrogen peroxide-inducible genes activator	1.0512
ko:K02777	crr; sugar PTS system EIIA component [EC:2.7.1.-]	1.17197
ko:K01991	wza, gfcE; polysaccharide biosynthesis/export protein	1.46835
ko:K11931	pgaB; poly-beta-1,6-N-acetyl-D-glucosamine N-deacetylase [EC:3.5.1.-]	1.74384
ko:K10914	crp; CRP/FNR family transcriptional regulator, cyclic AMP receptor protein	1.8618
ko:K06204	dksA; DnaK suppressor protein	1.94206
ko:K03567	gcvR; glycine cleavage system transcriptional repressor	2.82494
ko:K00694	bcsA; cellulose synthase (UDP-forming) [EC:2.4.1.12]	3.19277
ko:K03087	rpoS; RNA polymerase nonessential primary-like sigma factor	3.93224
ko:K18968	adrA; diguanylate cyclase [EC:2.7.7.65]	7.15956
ko:K02402	flhC; flagellar transcriptional activator FlhC	8.20067
ko:K02403	flhD; flagellar transcriptional activator FlhD	8.20067
ko:K02425	fliZ; regulator of sigma S factor FliZ	8.20067
ko:K03566	gcvA; LysR family transcriptional regulator, glycine cleavage system transcriptional activator	8.20067
ko:K04333	csgD; LuxR family transcriptional regulator, csgAB operon transcriptional regulatory protein	8.20067
ko:K04334	csgA; major curlin subunit	8.20067
ko:K04335	csgB; minor curlin subunit	8.20067
ko:K04336	csgC; curli production protein	8.20067
ko:K05851	cyaA; adenylate cyclase, class 1 [EC:4.6.1.1]	8.20067
ko:K07638	envZ; two-component system, OmpR family, osmolarity sensor histidine kinase EnvZ [EC:2.7.13.3]	8.20067
ko:K07648	arcB; two-component system, OmpR family, aerobic respiration control sensor histidine kinase ArcB [EC:2.7.13.3]	8.20067
ko:K07659	ompR; two-component system, OmpR family, phosphate regulon response regulator OmpR	8.20067
ko:K07676	rcsD; two-component system, NarL family, sensor histidine kinase RcsD [EC:2.7.13.3]	8.20067
ko:K07677	rcsC; two-component system, NarL family, capsular synthesis sensor histidine kinase RcsC [EC:2.7.13.3]	8.20067
ko:K07678	barA, gacS, varS; two-component system, NarL family, sensor histidine kinase BarA [EC:2.7.13.3]	8.20067
ko:K07687	rcsB; two-component system, NarL family, captular synthesis response regulator RcsB	8.20067
ko:K07689	uvrY, gacA, varA; two-component system, NarL family, invasion response regulator UvrY	8.20067
ko:K07773	arcA; two-component system, OmpR family, aerobic respiration control protein ArcA	8.20067
ko:K07782	sdiA; LuxR family transcriptional regulator, quorum-sensing system regulator SdiA	8.20067
ko:K11531	lsrR; lsr operon transcriptional repressor	8.20067
ko:K11935	pgaA; biofilm PGA synthesis protein PgaA	8.20067
ko:K11936	pgaC, icaA; poly-beta-1,6-N-acetyl-D-glucosamine synthase [EC:2.4.1.-]	8.20067
ko:K14051	gmr, pdeR; c-di-GMP phosphodiesterase Gmr [EC:3.1.4.52]	8.20067
ko:K07781	rcsA; LuxR family transcriptional regulator, capsular biosynthesis positive transcription factor	8.25616
ko:K12687	flu; antigen 43	8.25616

## Sheet: S3_Flagellar_assembly
STable3: Flagellar assembly (ko02040)
Entry	Name	log2folg change
ko:K02406	fliC, hag; flagellin	-1.34682
ko:K02392	flgG; flagellar basal-body rod protein FlgG	-1.11871
ko:K02422	fliS; flagellar secretion chaperone FliS	-1.06788
ko:K03086	rpoD; RNA polymerase primary sigma factor	-0.625913
ko:K03092	rpoN; RNA polymerase sigma-54 factor	0.515648
ko:K02424	fliY, tcyA; L-cystine transport system substrate-binding protein	0.826457
ko:K02394	flgI; flagellar P-ring protein FlgI	2.54688
ko:K02393	flgH; flagellar L-ring protein FlgH	2.65277
ko:K02386	flgA; flagellar basal body P-ring formation protein FlgA	2.75608
ko:K02391	flgF; flagellar basal-body rod protein FlgF	8.20067
ko:K02399	flgN; flagellar biosynthesis protein FlgN	8.20067
ko:K02402	flhC; flagellar transcriptional activator FlhC	8.20067
ko:K02403	flhD; flagellar transcriptional activator FlhD	8.20067
ko:K02423	fliT; flagellar protein FliT	8.20067
ko:K02425	fliZ; regulator of sigma S factor FliZ	8.20067
ko:K03516	flhE; flagellar protein FlhE	8.20067

## Sheet: S4_Lipopolysaccharide_biosynth
STable4: Lipopolysaccharide biosynthesis (ko00540)
Entry	Name	log2folg change
ko:K07031	hddA; D-glycero-alpha-D-manno-heptose-7-phosphate kinase [EC:2.7.1.168]	-4.11237
ko:K15669	hddC; D-glycero-alpha-D-manno-heptose 1-phosphate guanylyltransferase [EC:2.7.7.71]	-2.99305
ko:K01627	kdsA; 2-dehydro-3-deoxyphosphooctonate aldolase (KDO 8-P synthase) [EC:2.5.1.55]	1.04229
ko:K02517	lpxL, htrB; Kdo2-lipid IVA lauroyltransferase/acyltransferase [EC:2.3.1.241 2.3.1.-]	1.04534
ko:K00748	lpxB; lipid-A-disaccharide synthase [EC:2.4.1.182]	1.04644
ko:K02527	kdtA, waaA; 3-deoxy-D-manno-octulosonic-acid transferase [EC:2.4.99.12 2.4.99.13 2.4.99.14 2.4.99.15]	1.04644
ko:K00912	lpxK; tetraacyldisaccharide 4'-kinase [EC:2.7.1.130]	1.04742
ko:K00677	lpxA; UDP-N-acetylglucosamine acyltransferase [EC:2.3.1.129]	1.08496
ko:K03269	lpxH; UDP-2,3-diacylglucosamine hydrolase [EC:3.6.1.54]	1.18131
ko:K19353	eptC; heptose-I-phosphate ethanolaminephosphotransferase [EC:2.7.8.-]	1.37059
ko:K03270	kdsC; 3-deoxy-D-manno-octulosonate 8-phosphate phosphatase (KDO 8-P phosphatase) [EC:3.1.3.45]	1.4033
ko:K02843	waaF, rfaF; lipopolysaccharide heptosyltransferase II [EC:2.4.99.24]	1.83007
ko:K02535	lpxC; UDP-3-O-[3-hydroxymyristoyl] N-acetylglucosamine deacetylase [EC:3.5.1.108]	2.54688
ko:K03274	gmhD, rfaD; ADP-L-glycero-D-manno-heptose 6-epimerase [EC:5.1.3.20]	2.68759
ko:K02844	waaG, rfaG; UDP-glucose:(heptosyl)LPS alpha-1,3-glucosyltransferase [EC:2.4.1.-]	2.76279
ko:K02849	waaQ, rfaQ; lipopolysaccharide heptosyltransferase III [EC:2.4.99.25]	2.76381
ko:K03272	gmhC, hldE, waaE, rfaE; D-beta-D-heptose 7-phosphate kinase / D-beta-D-heptose 1-phosphate adenosyltransferase [EC:2.7.1.167 2.7.7.70]	3.11021
ko:K03760	eptA, pmrC; lipid A ethanolaminephosphotransferase [EC:2.7.8.43]	3.84073
ko:K07264	arnT, pmrK; 4-amino-4-deoxy-L-arabinose transferase [EC:2.4.2.43]	3.93699
ko:K02841	waaC, rfaC; lipopolysaccharide heptosyltransferase I [EC:2.4.99.23]	7.72524
ko:K03275	waaO, rfaI; UDP-glucose:(glucosyl)LPS alpha-1,3-glucosyltransferase [EC:2.4.1.-]	7.95655
ko:K03276	waaR, waaT, rfaJ; UDP-glucose/galactose:(glucosyl)LPS alpha-1,2-glucosyl/galactosyltransferase [EC:2.4.1.-]	8.00211
ko:K02848	waaP, rfaP; lipopolysaccharide core heptose(I) kinase [EC:2.7.1.235]	8.09781
ko:K02850	waaY, rfaY; heptose II phosphotransferase [EC:2.7.1.-]	8.14822
ko:K12985	waaW; (galactosyl)LPS 1,2-glucosyltransferase [EC:2.4.1.-]	8.14822
ko:K02560	lpxM, msbB; lauroyl-Kdo2-lipid IVA myristoyltransferase [EC:2.3.1.243]	8.20067
ko:K12973	pagP, crcA; lipid IVA palmitoyltransferase [EC:2.3.1.251]	8.20067
ko:K12974	lpxP; KDO2-lipid IV(A) palmitoleoyltransferase [EC:2.3.1.242]	8.20067
ko:K12975	eptB; KDO II ethanolaminephosphotransferase [EC:2.7.8.42]	8.20067
ko:K12983	waaV; UDP-glucose:(glucosyl)LPS beta-1,3-glucosyltransferase [EC:2.4.1.-]	8.20067
ko:K19354	waaH; heptose III glucuronosyltransferase [EC:2.4.1.-]	8.20067
ko:K02847	waaL, rfaL; O-antigen ligase [EC:2.4.1.-]	8.20237

## Sheet: S5_CAMP_resistance 
STable5: Cationic antimicrobial peptide (CAMP) resistance (ko01503)
Entry	Name	log2folg change
ko:K04771	degP, htrA; serine protease Do [EC:3.4.21.107]	-0.564406
ko:K00677	lpxA; UDP-N-acetylglucosamine acyltransferase [EC:2.3.1.129]	1.08496
ko:K12340	tolC, bepC, cyaE, raxC, sapF, rsaF, hasF; outer membrane protein	1.11855
ko:K03585	acrA, mexA, adeI, smeD, mtrC, cmeA; membrane fusion protein, multidrug efflux system	1.64533
ko:K18138	acrB, mexB, adeJ, smeE, mtrD, cmeB; multidrug efflux pump	2.95108
ko:K03760	eptA, pmrC; lipid A ethanolaminephosphotransferase [EC:2.7.8.43]	3.84073
ko:K07264	arnT, pmrK; 4-amino-4-deoxy-L-arabinose transferase [EC:2.4.2.43]	3.93699
ko:K03767	PPIA; peptidyl-prolyl cis-trans isomerase A (cyclophilin A) [EC:5.2.1.8]	6.87654
ko:K07660	phoP; two-component system, OmpR family, response regulator PhoP	7.56521
ko:K03673	dsbA; protein dithiol oxidoreductase (disulfide-forming) [EC:1.8.4.15]	8.20067
ko:K06079	cutF, nlpE; copper homeostasis protein (lipoprotein)	8.20067
ko:K07637	phoQ; two-component system, OmpR family, sensor histidine kinase PhoQ [EC:2.7.13.3]	8.20067
ko:K07640	cpxA; two-component system, OmpR family, sensor histidine kinase CpxA [EC:2.7.13.3]	8.20067
ko:K07643	basS; two-component system, OmpR family, sensor histidine kinase BasS [EC:2.7.13.3]	8.20067
ko:K07662	cpxR; two-component system, OmpR family, response regulator CpxR	8.20067
ko:K07771	basR; two-component system, OmpR family, response regulator BasR	8.20067
ko:K07806	arnB, pmrH; UDP-4-amino-4-deoxy-L-arabinose-oxoglutarate aminotransferase [EC:2.6.1.87]	8.20067
ko:K12962	arnE; undecaprenyl phosphate-alpha-L-ara4N flippase subunit ArnE	8.20067
ko:K12963	arnF; undecaprenyl phosphate-alpha-L-ara4N flippase subunit ArnF	8.20067
ko:K12973	pagP, crcA; lipid IVA palmitoyltransferase [EC:2.3.1.251]	8.20067
ko:K12975	eptB; KDO II ethanolaminephosphotransferase [EC:2.7.8.42]	8.20067
ko:K13014	arnD; undecaprenyl phosphate-alpha-L-ara4FN deformylase [EC:3.5.1.-]	8.20067
ko:K13632	marA; AraC family transcriptional regulator, mar-sox-rob regulon activator	8.20067
ko:K19226	sapA; cationic peptide transport system substrate-binding protein	8.20067
ko:K19227	sapB; cationic peptide transport system permease protein	8.20067
ko:K19228	sapC; cationic peptide transport system permease protein	8.20067
ko:K19229	sapD; cationic peptide transport system ATP-binding protein	8.20067
ko:K19230	sapF; cationic peptide transport system ATP-binding protein	8.20067
ko:K19236	ycfS; L,D-transpeptidase YcfS	8.20067
ko:K19238	pmrD; signal transduction protein PmrD	8.20067

## Sheet: S6_Bacterial_secretion_system
STable6: Bacterial secretion system (ko03070)
Entry	Name	log2folg change
ko:K03118	tatC; sec-independent protein translocase protein TatC	0.990395
ko:K12340	tolC, bepC, cyaE, raxC, sapF, rsaF, hasF; outer membrane protein	1.11855
ko:K03117	tatB; sec-independent protein translocase protein TatB	2.57409
ko:K02454	gspE; general secretion pathway protein E [EC:7.4.2.8]	3.11327
ko:K03225	yscQ, sctQ, hrcQ, ssaQ, spaO; type III secretion protein Q	3.30326
ko:K03226	yscR, sctR, hrcR, ssaR; type III secretion protein R	3.30326
ko:K03227	yscS, sctS, hrcS, ssaS; type III secretion protein S	3.30326
ko:K03228	yscT, sctT, hrcT, ssaT; type III secretion protein T	3.30326
ko:K03229	yscU, sctU, hrcU, ssaU; type III secretion protein U	3.30326
ko:K03222	yscJ, sctJ, hrcJ, ssaJ; type III secretion protein J	3.30501
ko:K03224	yscN, sctN, hrcN, ssaN; ATP synthase in type III secretion protein N [EC:7.4.2.8]	3.30501
ko:K03230	yscV, sctV, hrcV, ssaV, invA; type III secretion protein V	3.30501
ko:K02455	gspF; general secretion pathway protein F	3.39954
ko:K02453	gspD; general secretion pathway protein D	3.4097
ko:K02456	gspG; general secretion pathway protein G	3.44878
ko:K02452	gspC; general secretion pathway protein C	3.66468
ko:K02460	gspK; general secretion pathway protein K	4.76506
ko:K03071	secB; preprotein translocase subunit SecB	8.02452
ko:K02457	gspH; general secretion pathway protein H	8.20067
ko:K02458	gspI; general secretion pathway protein I	8.20067
ko:K02464	gspO; general secretion pathway protein O [EC:3.4.23.43 2.1.1.-]	8.20067
ko:K03425	tatE; sec-independent protein translocase protein TatE	8.20067
ko:K11891	impL, vasK, icmF; type VI secretion system protein ImpL	8.20067
ko:K13301	secM; secretion monitor	8.20067
ko:K02459	gspJ; general secretion pathway protein J	8.23935
ko:K02461	gspL; general secretion pathway protein L	8.23935
ko:K11904	vgrG; type VI secretion system secreted protein VgrG	8.23935
ko:K02462	gspM; general secretion pathway protein M	8.25616
ko:K03221	yscF, sctF, ssaG, prgI; type III secretion protein F	8.25616
ko:K11906	vasD, lip; type VI secretion system protein VasD	8.25616

## Sheet: S7_Two_component_system
STable7: Two-component system (ko02020)
Entry	Name	log2folg change
ko:K15739	vanB, vanA, vanD; D-alanine---(R)-lactate ligase [EC:6.1.2.1]	-11.5715
ko:K11688	dctP; C4-dicarboxylate-binding protein DctP	-11.5308
ko:K07795	tctC; putative tricarboxylic transport membrane protein	-11.2894
ko:K11689	dctQ; C4-dicarboxylate transporter, DctQ subunit	-11.1637
ko:K07794	tctB; putative tricarboxylic transport membrane protein	-8.51065
ko:K18347	vanH; D-specific alpha-keto acid dehydrogenase [EC:1.1.1.-]	-8.03301
ko:K07651	resE; two-component system, OmpR family, sensor histidine kinase ResE [EC:2.7.13.3]	-7.83755
ko:K08372	pepD; putative serine protease PepD [EC:3.4.21.-]	-7.34178
ko:K07776	regX3; two-component system, OmpR family, response regulator RegX3	-6.60015
ko:K07692	degU; two-component system, NarL family, response regulator DegU	-6.41519
ko:K01113	phoD; alkaline phosphatase D [EC:3.1.3.1]	-5.71458
ko:K12292	comA; ATP-binding cassette, subfamily C, bacterial, competence factor transporting protein [EC:3.4.22.-]	-5.47931
ko:K14989	salR; two-component system, NarL family, secretion system response regulator SalR	-5.47435
ko:K18987	irr; two-component system, OmpR family, response regulator Irr	-5.39667
ko:K14988	salK; two-component system, NarL family, secretion system sensor histidine kinase SalK	-5.38527
ko:K15862	ccoNO; cytochrome c oxidase cbb3-type subunit I/II [EC:7.1.1.9]	-5.32946
ko:K07705	lytT, lytR; two-component system, LytTR family, response regulator LytT	-5.29856
ko:K07717	glnK; two-component system, sensor histidine kinase GlnK [EC:2.7.13.3]	-5.2349
ko:K13924	cheBR; two-component system, chemotaxis family, CheB/CheR fusion protein [EC:2.1.1.80 3.1.1.61]	-5.21313
ko:K07775	resD; two-component system, OmpR family, response regulator ResD	-5.1806
ko:K07719	glnL; two-component system, response regulator GlnL	-4.81811
ko:K11621	liaG; lia operon protein LiaG	-4.74849
ko:K07704	lytS; two-component system, LytTR family, sensor histidine kinase LytS [EC:2.7.13.3]	-4.63742
ko:K07696	nreC; two-component system, NarL family, response regulator NreC	-4.13638
ko:K00692	sacB; levansucrase [EC:2.4.1.10]	-4.12219
ko:K13927	citXG; holo-ACP synthase / triphosphoribosyl-dephospho-CoA synthase [EC:2.7.7.61 2.4.2.52]	-3.5642
ko:K07793	tctA; putative tricarboxylic transport membrane protein	-3.27076
ko:K11690	dctM; C4-dicarboxylate transporter, DctM subunit	-3.09547
ko:K00406	ccoP; cytochrome c oxidase cbb3-type subunit III	-2.91935
ko:K02259	COX15, ctaA; heme a synthase [EC:1.17.99.9]	-2.78571
ko:K07777	degS; two-component system, NarL family, sensor histidine kinase DegS [EC:2.7.13.3]	-2.39784
ko:K07720	yesN; two-component system, response regulator YesN	-1.91313
ko:K07699	spo0A; two-component system, response regulator, stage 0 sporulation protein A	-1.90956
ko:K03406	mcp; methyl-accepting chemotaxis protein	-1.44961
ko:K11617	liaS; two-component system, NarL family, sensor histidine kinase LiaS [EC:2.7.13.3]	-1.44219
ko:K11618	liaR; two-component system, NarL family, response regulator LiaR	-1.44219
ko:K07667	kdpE; two-component system, OmpR family, KDP operon response regulator KdpE	-1.37848
ko:K02406	fliC, hag; flagellin	-1.34682
ko:K01644	citE; citrate lyase subunit beta / citryl-CoA lyase [EC:4.1.3.34]	-1.25345
ko:K01643	citF; citrate lyase subunit alpha / citrate CoA-transferase [EC:2.8.3.10]	-1.23792
ko:K01646	citD; citrate lyase subunit gamma (acyl carrier protein)	-1.22334
ko:K01910	citC; [citrate (pro-3S)-lyase] ligase [EC:6.2.1.22]	-1.10905
ko:K07260	vanY; zinc D-Ala-D-Ala carboxypeptidase [EC:3.4.17.14]	-1.10375
ko:K00626	ACAT, atoB; acetyl-CoA C-acetyltransferase [EC:2.3.1.9]	-0.954932
ko:K03413	cheY; two-component system, chemotaxis family, chemotaxis protein CheY	-0.920151
ko:K04771	degP, htrA; serine protease Do [EC:3.4.21.107]	-0.564406
ko:K01915	glnA, GLUL; glutamine synthetase [EC:6.3.1.2]	-0.562623
ko:K01791	wecB; UDP-N-acetylglucosamine 2-epimerase (non-hydrolysing) [EC:5.1.3.14]	0.453987
ko:K03092	rpoN; RNA polymerase sigma-54 factor	0.515648
ko:K00425	cydA; cytochrome bd ubiquinol oxidase subunit I [EC:7.1.1.7]	0.560524
ko:K00426	cydB; cytochrome bd ubiquinol oxidase subunit II [EC:7.1.1.7]	0.560524
ko:K01548	kdpC; potassium-transporting ATPase KdpC subunit	0.851567
ko:K08641	vanX; zinc D-Ala-D-Ala dipeptidase [EC:3.4.13.22]	1.00199
ko:K01077	E3.1.3.1, phoA, phoB; alkaline phosphatase [EC:3.1.3.1]	1.07157
ko:K01425	glsA, GLS; glutaminase [EC:3.5.1.2]	1.0821
ko:K12340	tolC, bepC, cyaE, raxC, sapF, rsaF, hasF; outer membrane protein	1.11855
ko:K07713	zraR, hydG; two-component system, NtrC family, response regulator HydG	1.16365
ko:K01991	wza, gfcE; polysaccharide biosynthesis/export protein	1.46835
ko:K02650	pilA; type IV pilus assembly protein PilA	1.49519
ko:K06281	hyaB, hybC; hydrogenase large subunit [EC:1.12.99.6]	1.55186
ko:K06282	hyaA, hybO; hydrogenase small subunit [EC:1.12.99.6]	1.55186
ko:K00374	narI, narV; nitrate reductase gamma subunit [EC:1.7.5.1 1.7.99.-]	1.69729
ko:K07714	atoC; two-component system, NtrC family, response regulator AtoC	1.73908
ko:K10914	crp; CRP/FNR family transcriptional regulator, cyclic AMP receptor protein	1.8618
ko:K00370	narG, narZ, nxrA; nitrate reductase / nitrite oxidoreductase, alpha subunit [EC:1.7.5.1 1.7.99.-]	1.92258
ko:K00371	narH, narY, nxrB; nitrate reductase / nitrite oxidoreductase, beta subunit [EC:1.7.5.1 1.7.99.-]	1.92258
ko:K00373	narJ, narW; nitrate reductase molybdenum cofactor assembly chaperone NarJ/NarW	1.92258
ko:K07657	phoB; two-component system, OmpR family, phosphate regulon response regulator PhoB	2.51811
ko:K02472	wecC; UDP-N-acetyl-D-mannosaminuronic acid dehydrogenase [EC:1.1.1.336]	2.5226
ko:K07710	atoS; two-component system, NtrC family, sensor histidine kinase AtoS [EC:2.7.13.3]	2.57711
ko:K07709	zraS, hydH; two-component system, NtrC family, sensor histidine kinase HydH [EC:2.7.13.3]	2.62325
ko:K07792	dcuB; anaerobic C4-dicarboxylate transporter DcuB	2.65821
ko:K07712	glnG, ntrC; two-component system, NtrC family, nitrogen regulation response regulator GlnG	2.66459
ko:K18940	arlS; two-component system, OmpR family, sensor histidine kinase ArlS [EC:2.7.13.3]	2.73114
ko:K01051	E3.1.1.11; pectinesterase [EC:3.1.1.11]	2.78703
ko:K07783	uhpC; MFS transporter, OPA family, sugar phosphate sensor protein UhpC	3.10356
ko:K00245	frdB; succinate dehydrogenase iron-sulfur subunit [EC:1.3.5.1]	3.30326
ko:K00246	frdC; succinate dehydrogenase subunit C	3.30326
ko:K07803	zraP; zinc resistance-associated protein	3.30326
ko:K00990	glnD; [protein-PII] uridylyltransferase [EC:2.7.7.59]	3.61784
ko:K02106	atoE; short-chain fatty acids transporter	3.77697
ko:K07784	uhpT; MFS transporter, OPA family, hexose phosphate transport protein UhpT	5.49946
ko:K07708	glnL, ntrB; two-component system, NtrC family, nitrogen regulation sensor histidine kinase GlnL [EC:2.7.13.3]	6.3893
ko:K00411	UQCRFS1, RIP1, petA; ubiquinol-cytochrome c reductase iron-sulfur subunit [EC:7.1.1.8]	6.39838
ko:K00412	CYTB, petB; ubiquinol-cytochrome c reductase cytochrome b subunit	6.39838
ko:K00413	CYC1, CYT1, petC; ubiquinol-cytochrome c reductase cytochrome c1 subunit	6.39838
ko:K07703	dcuR; two-component system, CitB family, response regulator DcuR	6.74255
ko:K03533	torD; TorA specific chaperone	6.87
ko:K07660	phoP; two-component system, OmpR family, response regulator PhoP	7.56521
ko:K07642	baeS, smeS; two-component system, OmpR family, sensor histidine kinase BaeS [EC:2.7.13.3]	8.03647
ko:K11103	dctA; aerobic C4-dicarboxylate transport protein	8.09781
ko:K00247	frdD; succinate dehydrogenase subunit D	8.20067
ko:K02402	flhC; flagellar transcriptional activator FlhC	8.20067
ko:K02403	flhD; flagellar transcriptional activator FlhD	8.20067
ko:K03532	torC; trimethylamine-N-oxide reductase (cytochrome c), cytochrome c-type subunit TorC	8.20067
ko:K03776	aer; aerotaxis receptor	8.20067
ko:K05874	tsr; methyl-accepting chemotaxis protein I, serine sensor receptor	8.20067
ko:K05875	tar; methyl-accepting chemotaxis protein II, aspartate sensor receptor	8.20067
ko:K05876	trg; methyl-accepting chemotaxis protein III, ribose and galactose sensor receptor	8.20067
ko:K05877	tap; methyl-accepting chemotaxis protein IV, peptide sensor receptor	8.20067
ko:K06080	rcsF; RcsF protein	8.20067
ko:K07637	phoQ; two-component system, OmpR family, sensor histidine kinase PhoQ [EC:2.7.13.3]	8.20067
ko:K07638	envZ; two-component system, OmpR family, osmolarity sensor histidine kinase EnvZ [EC:2.7.13.3]	8.20067
ko:K07639	rstB; two-component system, OmpR family, sensor histidine kinase RstB [EC:2.7.13.3]	8.20067
ko:K07640	cpxA; two-component system, OmpR family, sensor histidine kinase CpxA [EC:2.7.13.3]	8.20067
ko:K07641	creC; two-component system, OmpR family, sensor histidine kinase CreC [EC:2.7.13.3]	8.20067
ko:K07643	basS; two-component system, OmpR family, sensor histidine kinase BasS [EC:2.7.13.3]	8.20067
ko:K07644	cusS, copS, silS; two-component system, OmpR family, heavy metal sensor histidine kinase CusS [EC:2.7.13.3]	8.20067
ko:K07645	qseC; two-component system, OmpR family, sensor histidine kinase QseC [EC:2.7.13.3]	8.20067
ko:K07647	torS; two-component system, OmpR family, sensor histidine kinase TorS [EC:2.7.13.3]	8.20067
ko:K07648	arcB; two-component system, OmpR family, aerobic respiration control sensor histidine kinase ArcB [EC:2.7.13.3]	8.20067
ko:K07659	ompR; two-component system, OmpR family, phosphate regulon response regulator OmpR	8.20067
ko:K07661	rstA; two-component system, OmpR family, response regulator RstA	8.20067
ko:K07662	cpxR; two-component system, OmpR family, response regulator CpxR	8.20067
ko:K07663	creB; two-component system, OmpR family, catabolic regulation response regulator CreB	8.20067
ko:K07664	baeR, smeR; two-component system, OmpR family, response regulator BaeR	8.20067
ko:K07665	cusR, copR, silR; two-component system, OmpR family, copper resistance phosphate regulon response regulator CusR	8.20067
ko:K07666	qseB; two-component system, OmpR family, response regulator QseB	8.20067
ko:K07673	narX; two-component system, NarL family, nitrate/nitrite sensor histidine kinase NarX [EC:2.7.13.3]	8.20067
ko:K07674	narQ; two-component system, NarL family, nitrate/nitrite sensor histidine kinase NarQ [EC:2.7.13.3]	8.20067
ko:K07675	uhpB; two-component system, NarL family, sensor histidine kinase UhpB [EC:2.7.13.3]	8.20067
ko:K07676	rcsD; two-component system, NarL family, sensor histidine kinase RcsD [EC:2.7.13.3]	8.20067
ko:K07677	rcsC; two-component system, NarL family, capsular synthesis sensor histidine kinase RcsC [EC:2.7.13.3]	8.20067
ko:K07678	barA, gacS, varS; two-component system, NarL family, sensor histidine kinase BarA [EC:2.7.13.3]	8.20067
ko:K07679	evgS, bvgS; two-component system, NarL family, sensor histidine kinase EvgS [EC:2.7.13.3]	8.20067
ko:K07685	narP; two-component system, NarL family, nitrate/nitrite response regulator NarP	8.20067
ko:K07686	uhpA; two-component system, NarL family, uhpT operon response regulator UhpA	8.20067
ko:K07687	rcsB; two-component system, NarL family, captular synthesis response regulator RcsB	8.20067
ko:K07688	fimZ; two-component system, NarL family, response regulator, fimbrial Z protein, FimZ	8.20067
ko:K07689	uvrY, gacA, varA; two-component system, NarL family, invasion response regulator UvrY	8.20067
ko:K07690	evgA, bvgA; two-component system, NarL family, response regulator EvgA	8.20067
ko:K07700	dpiB, citA; two-component system, CitB family, cit operon sensor histidine kinase CitA [EC:2.7.13.3]	8.20067
ko:K07701	dcuS; two-component system, CitB family, sensor histidine kinase DcuS [EC:2.7.13.3]	8.20067
ko:K07702	dpiA, citB; two-component system, CitB family, response regulator CitB	8.20067
ko:K07711	glrK, qseE; two-component system, NtrC family, sensor histidine kinase GlrK [EC:2.7.13.3]	8.20067
ko:K07715	glrR, qseF; two-component system, NtrC family, response regulator GlrR	8.20067
ko:K07771	basR; two-component system, OmpR family, response regulator BasR	8.20067
ko:K07772	torR; two-component system, OmpR family, torCAD operon response regulator TorR	8.20067
ko:K07773	arcA; two-component system, OmpR family, aerobic respiration control protein ArcA	8.20067
ko:K07782	sdiA; LuxR family transcriptional regulator, quorum-sensing system regulator SdiA	8.20067
ko:K07786	emrY; MFS transporter, DHA2 family, multidrug resistance protein	8.20067
ko:K07788	mdtB; multidrug efflux pump	8.20067
ko:K07789	mdtC; multidrug efflux pump	8.20067
ko:K07796	cusC, silC; outer membrane protein, copper/silver efflux system	8.20067
ko:K07797	emrK; multidrug resistance protein K	8.20067
ko:K07799	mdtA; membrane fusion protein, multidrug efflux system	8.20067
ko:K07806	arnB, pmrH; UDP-4-amino-4-deoxy-L-arabinose-oxoglutarate aminotransferase [EC:2.6.1.87]	8.20067
ko:K07810	cusF; Cu(I)/Ag(I) efflux system periplasmic protein CusF	8.20067
ko:K07811	torA; trimethylamine-N-oxide reductase (cytochrome c) [EC:1.7.2.3]	8.20067
ko:K08349	fdnH; formate dehydrogenase-N, beta subunit	8.20067
ko:K08350	fdnI; formate dehydrogenase-N, gamma subunit	8.20067
ko:K09475	ompC; outer membrane pore protein C	8.20067
ko:K09476	ompF; outer membrane pore protein F	8.20067
ko:K09477	citT; citrate:succinate antiporter	8.20067
ko:K10001	gltI, aatJ; glutamate/aspartate transport system substrate-binding protein	8.20067
ko:K10002	gltK, aatM; glutamate/aspartate transport system permease protein	8.20067
ko:K10003	gltJ, aatQ; glutamate/aspartate transport system permease protein	8.20067
ko:K10004	gltL, aatP; glutamate/aspartate transport system ATP-binding protein [EC:7.4.2.1]	8.20067
ko:K18324	acrD; multidrug efflux pump	8.20067
ko:K18326	mdtD; MFS transporter, DHA2 family, multidrug resistance protein	8.20067
ko:K19611	fepA, pfeA, iroN, pirA; ferric enterobactin receptor	8.20067
ko:K07684	narL; two-component system, NarL family, nitrate/nitrite response regulator NarL	8.20524
ko:K08348	fdnG; formate dehydrogenase-N, alpha subunit [EC:1.17.5.3]	8.23935
ko:K16692	etk-wzc; tyrosine-protein kinase Etk/Wzc [EC:2.7.10.3]	8.23935
ko:K07781	rcsA; LuxR family transcriptional regulator, capsular biosynthesis positive transcription factor	8.25616

## Sheet: S8_Butanoate_metabolism
STable8: Butanoate metabolism (ko00650)
Entry	Name	log2folg change
ko:K00023	phbB; acetoacetyl-CoA reductase [EC:1.1.1.36]	-9.65314
ko:K00209	fabV, ter; enoyl-[acyl-carrier protein] reductase / trans-2-enoyl-CoA reductase (NAD+) [EC:1.3.1.9 1.3.1.44]	-5.85165
ko:K07516	fadN; 3-hydroxyacyl-CoA dehydrogenase [EC:1.1.1.35]	-5.52138
ko:K01028	scoA; 3-oxoacid CoA-transferase subunit A [EC:2.8.3.5]	-5.52072
ko:K01640	HMGCL, hmgL; hydroxymethylglutaryl-CoA lyase [EC:4.1.3.4]	-5.51887
ko:K01029	scoB; 3-oxoacid CoA-transferase subunit B [EC:2.8.3.5]	-5.25549
ko:K18009	budC; meso-butanediol dehydrogenase / (S,S)-butanediol dehydrogenase / diacetyl reductase [EC:1.1.1.- 1.1.1.76 1.1.1.304]	-4.15094
ko:K01615	gcdA; glutaconyl-CoA decarboxylase subunit alpha [EC:7.2.4.5]	-3.03234
ko:K17865	croR; 3-hydroxybutyryl-CoA dehydratase [EC:4.2.1.55]	-2.76339
ko:K01039	gctA; glutaconate CoA-transferase, subunit A [EC:2.8.3.12]	-2.59968
ko:K01040	gctB; glutaconate CoA-transferase, subunit B [EC:2.8.3.12]	-2.59968
ko:K14534	abfD; 4-hydroxybutyryl-CoA dehydratase / vinylacetyl-CoA-Delta-isomerase [EC:4.2.1.120 5.3.3.3]	-2.35509
ko:K01715	crt; enoyl-CoA hydratase [EC:4.2.1.17]	-1.85642
ko:K00248	ACADS, bcd; butyryl-CoA dehydrogenase [EC:1.3.8.1]	-1.54306
ko:K00074	paaH, hbd, fadB, mmgB; 3-hydroxybutyryl-CoA dehydrogenase [EC:1.1.1.157]	-1.29031
ko:K00626	ACAT, atoB; acetyl-CoA C-acetyltransferase [EC:2.3.1.9]	-0.954932
ko:K00100	bdhAB; butanol dehydrogenase [EC:1.1.1.-]	0.489487
ko:K00823	puuE; 4-aminobutyrate aminotransferase [EC:2.6.1.19]	0.688022
ko:K00240	sdhB, frdB; succinate dehydrogenase iron-sulfur subunit [EC:1.3.5.1]	1.03634
ko:K00241	sdhC, frdC; succinate dehydrogenase cytochrome b subunit	1.12647
ko:K01580	E4.1.1.15, gadB, gadA, GAD; glutamate decarboxylase [EC:4.1.1.15]	1.56713
ko:K01692	paaF, echA; enoyl-CoA hydratase [EC:4.2.1.17]	2.63932
ko:K07246	ttuC, dmlA; tartrate dehydrogenase/decarboxylase / D-malate dehydrogenase [EC:1.1.1.93 4.1.1.73 1.1.1.83]	2.72127
ko:K00245	frdB; succinate dehydrogenase iron-sulfur subunit [EC:1.3.5.1]	3.30326
ko:K00246	frdC; succinate dehydrogenase subunit C	3.30326
ko:K03821	phaC, phbC; poly[(R)-3-hydroxyalkanoate] polymerase subunit PhaC [EC:2.3.1.304]	3.557
ko:K04073	mhpF; acetaldehyde dehydrogenase [EC:1.2.1.10]	3.66725
ko:K00242	sdhD, frdD; succinate dehydrogenase membrane anchor subunit	3.93699
ko:K07250	gabT; 4-aminobutyrate aminotransferase / (S)-3-amino-2-methylpropionate transaminase / 5-aminovalerate transaminase [EC:2.6.1.19 2.6.1.22 2.6.1.48]	4.95377
ko:K19709	ydiF; acetate CoA-transferase [EC:2.8.3.8]	7.08864
ko:K01782	fadJ; 3-hydroxyacyl-CoA dehydrogenase / enoyl-CoA hydratase / 3-hydroxybutyryl-CoA epimerase [EC:1.1.1.35 4.2.1.17 5.1.2.3]	7.31334
ko:K00247	frdD; succinate dehydrogenase subunit D	8.20067
ko:K01825	fadB; 3-hydroxyacyl-CoA dehydrogenase / enoyl-CoA hydratase / 3-hydroxybutyryl-CoA epimerase / enoyl-CoA isomerase [EC:1.1.1.35 4.2.1.17 5.1.2.3 5.3.3.8]	8.20067
ko:K08318	yihU; 4-hydroxybutyrate dehydrogenase / sulfolactaldehyde 3-reductase [EC:1.1.1.61 1.1.1.373]	8.20067
ko:K08324	sad; succinate-semialdehyde dehydrogenase [EC:1.2.1.16 1.2.1.24]	8.20067
ko:K11258	ilvM; acetolactate synthase II small subunit [EC:2.2.1.6]	8.20067

## Sheet: S9_Nitrogen_metabolism
STable9: Nitrogen metabolism (ko00910)
Entry	Name	log2folg change
ko:K02586	nifD; nitrogenase molybdenum-iron protein alpha chain [EC:1.18.6.1]	-7.48137
ko:K02591	nifK; nitrogenase molybdenum-iron protein beta chain [EC:1.18.6.1]	-6.63196
ko:K00261	GLUD1_2, gdhA; glutamate dehydrogenase (NAD(P)+) [EC:1.4.1.3]	-6.07706
ko:K00459	ncd2, npd; nitronate monooxygenase [EC:1.13.12.16]	-5.84858
ko:K00367	narB; ferredoxin-nitrate reductase [EC:1.7.7.2]	-5.79612
ko:K15576	nrtA, nasF, cynA; nitrate/nitrite transport system substrate-binding protein	-5.79612
ko:K15577	nrtB, nasE, cynB; nitrate/nitrite transport system permease protein	-5.79612
ko:K15578	nrtC, nasD; nitrate/nitrite transport system ATP-binding protein [EC:7.3.2.4]	-5.79612
ko:K15579	nrtD, cynD; nitrate/nitrite transport system ATP-binding protein	-5.79612
ko:K00260	gudB, rocG; glutamate dehydrogenase [EC:1.4.1.2]	-5.37821
ko:K02588	nifH; nitrogenase iron protein NifH	-4.87995
ko:K04561	norB; nitric oxide reductase subunit B [EC:1.7.2.5]	-4.00555
ko:K00376	nosZ; nitrous-oxide reductase [EC:1.7.2.4]	-4.00213
ko:K01674	cah; carbonic anhydrase [EC:4.2.1.1]	-3.0153
ko:K01501	E3.5.5.1; nitrilase [EC:3.5.5.1]	-2.96121
ko:K00284	GLU, gltS; glutamate synthase (ferredoxin) [EC:1.4.7.1]	-2.40034
ko:K01915	glnA, GLUL; glutamine synthetase [EC:6.3.1.2]	-0.562623
ko:K02575	NRT, narK, nrtP, nasA; MFS transporter, NNP family, nitrate/nitrite transporter	1.69141
ko:K00265	gltB; glutamate synthase (NADPH) large chain [EC:1.4.1.13]	1.69654
ko:K00374	narI, narV; nitrate reductase gamma subunit [EC:1.7.5.1 1.7.99.-]	1.69729
ko:K00370	narG, narZ, nxrA; nitrate reductase / nitrite oxidoreductase, alpha subunit [EC:1.7.5.1 1.7.99.-]	1.92258
ko:K00371	narH, narY, nxrB; nitrate reductase / nitrite oxidoreductase, beta subunit [EC:1.7.5.1 1.7.99.-]	1.92258
ko:K15876	nrfH; cytochrome c nitrite reductase small subunit	1.99499
ko:K00372	nasC, nasA; assimilatory nitrate reductase catalytic subunit [EC:1.7.99.-]	2.06466
ko:K02567	napA; nitrate reductase (cytochrome) [EC:1.9.6.1]	2.1417
ko:K03385	nrfA; nitrite reductase (cytochrome c-552) [EC:1.7.2.2]	2.45446
ko:K02568	napB; nitrate reductase (cytochrome), electron transfer subunit	3.40183
ko:K01725	cynS; cyanate lyase [EC:4.2.1.104]	6.12027

## Sheet: S10_Carbon_metabolism
STable10: Carbon metabolism (ko01200)
Entry	Name	log2folg change
ko:K00023	phbB; acetoacetyl-CoA reductase [EC:1.1.1.36]	-9.65314
ko:K16306	K16306; fructose-bisphosphate aldolase / 2-amino-3,7-dideoxy-D-threo-hept-6-ulosonate synthase [EC:4.1.2.13 2.2.1.10]	-9.29073
ko:K14083	mttB; trimethylamine---corrinoid protein Co-methyltransferase [EC:2.1.1.250]	-7.54316
ko:K00918	pfkC; ADP-dependent phosphofructokinase/glucokinase [EC:2.7.1.146 2.7.1.147]	-7.17453
ko:K01623	ALDO; fructose-bisphosphate aldolase, class I [EC:4.1.2.13]	-6.48319
ko:K00261	GLUD1_2, gdhA; glutamate dehydrogenase (NAD(P)+) [EC:1.4.1.3]	-6.07706
ko:K08093	hxlA; 3-hexulose-6-phosphate synthase [EC:4.1.2.43]	-5.87417
ko:K00209	fabV, ter; enoyl-[acyl-carrier protein] reductase / trans-2-enoyl-CoA reductase (NAD+) [EC:1.3.1.9 1.3.1.44]	-5.85165
ko:K00232	E1.3.3.6, ACOX1, ACOX3; acyl-CoA oxidase [EC:1.3.3.6]	-5.79684
ko:K14138	acsB; acetyl-CoA synthase [EC:2.3.1.169]	-5.79196
ko:K00197	cdhE, acsC; acetyl-CoA decarbonylase/synthase, CODH/ACS complex subunit gamma [EC:2.1.1.245]	-5.75933
ko:K00034	gdh; glucose 1-dehydrogenase [EC:1.1.1.47]	-5.75007
ko:K00194	cdhD, acsD; acetyl-CoA decarbonylase/synthase, CODH/ACS complex subunit delta [EC:2.1.1.245]	-5.60041
ko:K15023	acsE; 5-methyltetrahydrofolate corrinoid/iron sulfur protein methyltransferase [EC:2.1.1.258]	-5.60041
ko:K07516	fadN; 3-hydroxyacyl-CoA dehydrogenase [EC:1.1.1.35]	-5.52138
ko:K01965	PCCA, pccA; propionyl-CoA carboxylase alpha chain [EC:6.4.1.3]	-5.40369
ko:K11529	gck, gckA, GLYCTK; glycerate 2-kinase [EC:2.7.1.165]	-5.33764
ko:K00886	ppgK; polyphosphate glucokinase [EC:2.7.1.63]	-5.33015
ko:K01053	gnl, RGN; gluconolactonase [EC:3.1.1.17]	-5.28798
ko:K00140	mmsA, iolA, ALDH6A1; malonate-semialdehyde dehydrogenase (acetylating) / methylmalonate-semialdehyde dehydrogenase [EC:1.2.1.18 1.2.1.27]	-4.89295
ko:K00198	cooS, acsA; anaerobic carbon-monoxide dehydrogenase catalytic subunit [EC:1.2.7.4]	-4.74658
ko:K14080	mtaA; [methyl-Co(III) methanol/glycine betaine-specific corrinoid protein]:coenzyme M methyltransferase [EC:2.1.1.246 2.1.1.377]	-3.19866
ko:K08094	hxlB; 6-phospho-3-hexuloisomerase [EC:5.3.1.27]	-2.80948
ko:K17865	croR; 3-hydroxybutyryl-CoA dehydratase [EC:4.2.1.55]	-2.76339
ko:K03738	aor; aldehyde:ferredoxin oxidoreductase [EC:1.2.7.5]	-2.3975
ko:K14534	abfD; 4-hydroxybutyryl-CoA dehydratase / vinylacetyl-CoA-Delta-isomerase [EC:4.2.1.120 5.3.3.3]	-2.35509
ko:K02203	thrH; phosphoserine / homoserine phosphotransferase [EC:3.1.3.3 2.7.1.39]	-2.15009
ko:K00282	gcvPA; glycine dehydrogenase subunit 1 [EC:1.4.4.2]	-1.95937
ko:K00283	gcvPB; glycine dehydrogenase subunit 2 [EC:1.4.4.2]	-1.95937
ko:K01715	crt; enoyl-CoA hydratase [EC:4.2.1.17]	-1.85642
ko:K00248	ACADS, bcd; butyryl-CoA dehydrogenase [EC:1.3.8.1]	-1.54306
ko:K00851	idnK, gntK; gluconokinase [EC:2.7.1.12]	-1.54185
ko:K01677	E4.2.1.2AA, fumA; fumarate hydratase subunit alpha [EC:4.2.1.2]	-1.30485
ko:K01678	E4.2.1.2AB, fumB; fumarate hydratase subunit beta [EC:4.2.1.2]	-1.30146
ko:K00074	paaH, hbd, fadB, mmgB; 3-hydroxybutyryl-CoA dehydrogenase [EC:1.1.1.157]	-1.29031
ko:K00058	serA, PHGDH; D-3-phosphoglycerate dehydrogenase / 2-oxoglutarate reductase [EC:1.1.1.95 1.1.1.399]	-1.13185
ko:K00626	ACAT, atoB; acetyl-CoA C-acetyltransferase [EC:2.3.1.9]	-0.954932
ko:K01679	E4.2.1.2B, fumC, FH; fumarate hydratase, class II [EC:4.2.1.2]	-0.867136
ko:K00018	hprA; glycerate dehydrogenase [EC:1.1.1.29]	-0.818212
ko:K00615	E2.2.1.1, tktA, tktB; transketolase [EC:2.2.1.1]	-0.813793
ko:K01647	CS, gltA; citrate synthase [EC:2.3.3.1]	-0.73346
ko:K01624	FBA, fbaA; fructose-bisphosphate aldolase, class II [EC:4.1.2.13]	-0.725542
ko:K01808	rpiB; ribose 5-phosphate isomerase B [EC:5.3.1.6]	-0.652983
ko:K00850	pfkA, PFK; 6-phosphofructokinase 1 [EC:2.7.1.11]	-0.518483
ko:K01803	TPI, tpiA; triosephosphate isomerase (TIM) [EC:5.3.1.1]	-0.463094
ko:K01783	rpe, RPE; ribulose-phosphate 3-epimerase [EC:5.1.3.1]	-0.352685
ko:K01491	folD; methylenetetrahydrofolate dehydrogenase (NADP+) / methenyltetrahydrofolate cyclohydrolase [EC:1.5.1.5 3.5.4.9]	-0.340333
ko:K00134	GAPDH, gapA; glyceraldehyde 3-phosphate dehydrogenase (phosphorylating) [EC:1.2.1.12]	-0.265263
ko:K00240	sdhB, frdB; succinate dehydrogenase iron-sulfur subunit [EC:1.3.5.1]	1.03634
ko:K00029	E1.1.1.40, maeB; malate dehydrogenase (oxaloacetate-decarboxylating)(NADP+) [EC:1.1.1.40]	1.06512
ko:K00241	sdhC, frdC; succinate dehydrogenase cytochrome b subunit	1.12647
ko:K00024	mdh; malate dehydrogenase [EC:1.1.1.37]	1.13828
ko:K01902	sucD; succinyl-CoA synthetase alpha subunit [EC:6.2.1.5]	1.33647
ko:K01903	sucC; succinyl-CoA synthetase beta subunit [EC:6.2.1.5]	1.45826
ko:K11645	fbaB; fructose-bisphosphate aldolase, class I [EC:4.1.2.13]	1.68986
ko:K00281	GLDC, gcvP; glycine dehydrogenase [EC:1.4.4.2]	1.70002
ko:K01960	pycB; pyruvate carboxylase subunit B [EC:6.4.1.1]	1.70793
ko:K00124	fdoH, fdsB; formate dehydrogenase iron-sulfur subunit	1.86676
ko:K01079	serB, PSPH; phosphoserine phosphatase [EC:3.1.3.3]	1.97678
ko:K01676	E4.2.1.2A, fumA, fumB; fumarate hydratase, class I [EC:4.2.1.2]	2.19807
ko:K03781	katE, CAT, catB, srpA; catalase [EC:1.11.1.6]	2.28522
ko:K00123	fdoG, fdhF, fdwA; formate dehydrogenase major subunit [EC:1.17.1.9]	2.54616
ko:K16370	pfkB; 6-phosphofructokinase 2 [EC:2.7.1.11]	3.08915
ko:K00245	frdB; succinate dehydrogenase iron-sulfur subunit [EC:1.3.5.1]	3.30326
ko:K00246	frdC; succinate dehydrogenase subunit C	3.30326
ko:K15916	pgi-pmi; glucose/mannose-6-phosphate isomerase [EC:5.3.1.9 5.3.1.8]	3.557
ko:K02446	glpX; fructose-1,6-bisphosphatase II [EC:3.1.3.11]	3.6512
ko:K00127	fdoI, fdsG; formate dehydrogenase subunit gamma	3.68035
ko:K00242	sdhD, frdD; succinate dehydrogenase membrane anchor subunit	3.93699
ko:K01782	fadJ; 3-hydroxyacyl-CoA dehydrogenase / enoyl-CoA hydratase / 3-hydroxybutyryl-CoA epimerase [EC:1.1.1.35 4.2.1.17 5.1.2.3]	7.31334
ko:K00163	aceE; pyruvate dehydrogenase E1 component [EC:1.2.4.1]	8.09781
ko:K00247	frdD; succinate dehydrogenase subunit D	8.20067
ko:K00855	PRK, prkB; phosphoribulokinase [EC:2.7.1.19]	8.20067
ko:K01637	E4.1.3.1, aceA; isocitrate lyase [EC:4.1.3.1]	8.20067
ko:K01690	edd; phosphogluconate dehydratase [EC:4.2.1.12]	8.20067
ko:K01825	fadB; 3-hydroxyacyl-CoA dehydrogenase / enoyl-CoA hydratase / 3-hydroxybutyryl-CoA epimerase / enoyl-CoA isomerase [EC:1.1.1.35 4.2.1.17 5.1.2.3 5.3.3.8]	8.20067
ko:K08318	yihU; 4-hydroxybutyrate dehydrogenase / sulfolactaldehyde 3-reductase [EC:1.1.1.61 1.1.1.373]	8.20067
ko:K01070	frmB, ESD, fghA; S-formylglutathione hydrolase [EC:3.1.2.12]	8.23935
ko:K01638	aceB, glcB; malate synthase [EC:2.3.3.9]	8.23935

[truncated: 3 more sheets: S11_Oxidative_phosphorylation, S12_Glycolysis_Gluconeogenese, S13_Pyruvate_metabolism]
